# Supplementary material for: Can vertical separation of species in trawls be utilized to reduce bycatch in shrimp fisheries?
Source: PLoS One. 2021 Mar 26;16(3):e0249172. doi: 10.1371/journal.pone.0249172 (PMC7996985; doi:10.1371/journal.pone.0249172)
Supplement: S1 Catch — The catch data consists of count data for numbers of deepwater shrimp, cod, redfish, polar cod, American plaice, haddock for each of the three compartments. For fish species, “length” corresponds to the total length (in cm) and for shrimp it corresponds to the carapace length (in mm). (ZIP) [file pone.0249172.s001.zip]

Archive with 60 entries (60 files):
- American plaice/Haul 1506.txt
- American plaice/Haul 1508.txt
- American plaice/Haul1509.txt
- American plaice/Haul1510.txt
- American plaice/Haul1511.txt
- American plaice/Haul1513.txt
- American plaice/Haul1515.txt
- American plaice/Haul1516.txt
- American plaice/Haul1517.txt
- American plaice/Haul1518.txt
- Cod/Haul 1506.txt
- Cod/Haul 1508.txt
- Cod/Haul1509.txt
- Cod/Haul1510.txt
- Cod/Haul1511.txt
- Cod/Haul1513.txt
- Cod/Haul1515.txt
- Cod/Haul1516.txt
- Cod/Haul1517.txt
- Cod/Haul1518.txt
- Haddock/Haul 1506.txt
- Haddock/Haul 1508.txt
- Haddock/Haul1509.txt
- Haddock/Haul1510.txt
- Haddock/Haul1511.txt
- Haddock/Haul1513.txt
- Haddock/Haul1515.txt
- Haddock/Haul1516.txt
- Haddock/Haul1517.txt
- Haddock/Haul1518.txt
- Polar cod/Haul 1506.txt
- Polar cod/Haul 1508.txt
- Polar cod/Haul1509.txt
- Polar cod/Haul1510.txt
- Polar cod/Haul1511.txt
- Polar cod/Haul1513.txt
- Polar cod/Haul1515.txt
- Polar cod/Haul1516.txt
- Polar cod/Haul1517.txt
- Polar cod/Haul1518.txt
- Redfish/Haul 1506.txt
- Redfish/Haul1508.txt
- Redfish/Haul1509.txt
- Redfish/Haul1510.txt
- Redfish/Haul1511.txt
- Redfish/Haul1513.txt
- Redfish/Haul1515.txt
- Redfish/Haul1516.txt
- Redfish/Haul1517.txt
- Redfish/Haul1518.txt
- shrimp/Haul1506.txt
- shrimp/Haul1508.txt
- shrimp/Haul1509.txt
- shrimp/Haul1510.txt
- shrimp/Haul1511.txt
- shrimp/Haul1513.txt
- shrimp/Haul1515.txt
- shrimp/Haul1516.txt
- shrimp/Haul1517.txt
- shrimp/Haul1518.txt
