# Supplementary material for: Can vertical separation of species in trawls be utilized to reduce bycatch in shrimp fisheries?
Source: PLoS One. 2021 Mar 26;16(3):e0249172. doi: 10.1371/journal.pone.0249172 (PMC7996985; doi:10.1371/journal.pone.0249172)
Supplement: S1 Catch — The catch data consists of count data for numbers of deepwater shrimp, cod, redfish, polar cod, American plaice, haddock for each of the three compartments. For fish species, “length” corresponds to the total length (in cm) and for shrimp it corresponds to the carapace length (in mm). (ZIP) [file pone.0249172.s001.zip › American plaice/Haul1515.txt]

    LENGTH	TEST1	TEST2	TEST3	TEST4	TEST5	TEST6	TEST7
     3.25    1    0    0
     3.75    3    1    0
     4.25    6    3    1
     4.75    2    3    0
     5.75    2    1    1
     6.25    0    5    1
     6.75    3    4    0
     7.25    7    6    3
     7.75    3    3    0
     8.25    5    3    0
     8.75    1    0    1
     9.25    1    0    0
     9.75    1    1    0
    10.25    0    0    1
    10.75    0    1    0
    11.25    0    1    0
    12.25    1    1    0
    12.75    0    2    0
    13.25    2    1    0
    13.75    1    0    0
    14.25    0    2    1
    14.75    1    0    0
    16.25    0    2    1
    16.75    0    1    0
    18.25    1    0    0
    18.75    0    3    1
    19.25    0    1    0
    19.75    1    3    1
    20.25    1    3    1
    20.75    1    3    0
    21.25    2    1    0
    21.75    0    1    1
    22.25    1    2    1
    22.75    1    0    1
    23.25    1    1    1
    23.75    0    0    1
    24.25    0    3    2
    24.75    0    0    3
    25.25    0    2    0
    25.75    1    0    2
    26.25    1    3    3
    26.75    0    2    2
    27.25    1    1    0
    27.75    2    0    0
    28.25    0    1    0
    28.75    0    1    2
    29.25    0    1    2
    29.75    0    5    1
    30.25    2    1    3
    30.75    5    2    1
    31.25    0    5    1
    31.75    1    2    0
    32.25    2    3    1
    32.75    1    1    0
    33.25    2    5    2
    33.75    2    1    0
    34.25    0    8    1
    34.75    0    2    4
    35.25    1    3    2
    35.75    0    2    0
    36.25    3    2    2
    36.75    0    2    1
    37.25    1    2    0
    37.75    1    2    0
    38.25    0    0    1
    38.75    1    2    0
    39.75    1    3    0
    40.25    3    3    1
SPECIES    American plaice
